# Supplementary material for: Enhancing control systems of higher plant culture chambers via multilevel structural mechanistic modelling
Source: Front Plant Sci. 2022 Oct 20;13:970410. doi: 10.3389/fpls.2022.970410 (PMC9632494; doi:10.3389/fpls.2022.970410)
Supplement: Supplementary file 2 [file Table_2.xlsx]

## Sheet: Full1
Index	Name	Reaction
0	Gly3ptr	Glycerol3P[d][m] <=> Glycerol3P[d]
1	DHAPtr	DHAP[d][m] <=> DHAP[d]
2	Gly3ptr_n	Glycerol3P[n][m] <=> Glycerol3P[n]
3	DHAPtr_n	DHAP[n][m] <=> DHAP[n]
4	NADconv_mit	NADPH[d][m] + NAD[d][m] <=> NADH[d][m] + NADP[d][m]
5	NADconv_mit_n	NADPH[n][m] + NAD[n][m] <=> NADH[n][m] + NADP[n][m]
6	NADconv	NADPH[d] + NAD[d] <=> NADH[d] + NADP[d]
7	NADconv_n	NADPH[n] + NAD[n] <=> NADH[n] + NADP[n]
8	NADconv_cl	NADPH[d][c] + NAD[d][c] <=> NADH[d][c] + NADP[d][c]
9	NADconv_cl_n	NADPH[n][c] + NAD[n][c] <=> NADH[n][c] + NADP[n][c]
10	Ex_CO2	CO2[d] <=>
11	Ex_e	h700[c] <=>
12	Ex_O2	O2[d] <=>
13	Ex_H2O	H2O[d] <=>
14	Ex_HNO3	HNO3[d] <=>
15	Ex_Biomass	Biomass[d] <=>
16	Ex_H2S	H2S[d] <=>
17	Ex_Sulfate	Sulfate[d] <=>
18	Exp_sucrosePhloemDay	sucrose_exp[d] -->
19	Exp_AAPhloemDay	AA_exp[d] -->
20	Asn_DayPhloeamExp	Asparagine[d] --> Asparagine_exp[d]
21	Asp_DayPhloemExp	Aspartate[d] --> Aspartate_exp[d]
22	Thr_DayPhloeamExp	Threonine[d] --> Threonine_exp[d]
23	Gln_Day_Phloem_Exp	Glutamate[d] --> Glutamate_exp[d]
24	Iso_DayPhloemExp	Isoleucine[d] --> Isoleucine_exp[d]
25	Val_DayPhloemExp	Valine[d] --> Valine_exp[d]
26	Ala_DayPhloemExp	Alanine[d] --> Alanine_exp[d]
27	Leu_DayPhloemExp	Leucine[d] --> Leucine_exp[d]
28	Ser_DayPhloemExp	Serine[d] --> Serine_exp[d]
29	Gly_Day_PhloemExp	Glycine[d] --> Glycine_exp[d]
30	Glu_DayPhloemExp	Glutamine[d] --> Glutamine_exp[d]
31	Arg_DayPhloemExp	Arginine[d] --> Arginine_exp[d]
32	Tyr_DayPhloemExp	Tyrosine[d] --> Tyrosine_exp[d]
33	Phe_DayPhloemExp	Phenylalanine[d] --> Phenylalanine_exp[d]
34	Try_DayPhloemExp	Tryptophan[d] --> Tryptophan_exp[d]
35	Lys_DayPhloemExp	Lysine[d] --> Lysine_exp[d]
36	His_DayPhloemExp	Histidine[d] --> Histidine_exp[d]
37	Met_DayPhloemExp	Methionine[d] --> Methionine_exp[d]
38	Suc_DayPhloem_Exp	sucrose[d] --> sucrose_exp[d]
39	AminoAcidExport_Day	9.7 Alanine_exp[d] + 1.6 Arginine_exp[d] + 10.1 Asparagine_exp[d] + 9.5 Aspartate_exp[d] + 11.4 Glutamate_exp[d] + 33.2 Glutamine_exp[d] + 0.7 Glycine_exp[d] + 0.4 Histidine_exp[d] + 1.2 Isoleucine_exp[d] + 1.2 Leucine_exp[d] + 1.8 Lysine_exp[d] + 0.7 Methionine_exp[d] + 1.1 Phenylalanine_exp[d] + 7.7 Serine_exp[d] + 5.6 Threonine_exp[d] + 0.9 Tryptophan_exp[d] + 0.6 Tyrosine_exp[d] + 2.4 Valine_…
40	Thr_Cl_export	Threonine[d][c] <=> Threonine[d]
41	Iso_cl_export	Isoleucine[d][c] <=> Isoleucine[d]
42	Val_cl_export	Valine[d][c] <=> Valine[d]
43	Ala_cl_export	Alanine[d][c] <=> Alanine[d]
44	Leu_cl_export	Leucine[d][c] <=> Leucine[d]
45	Cys_cl_exp	Cystine[d][c] <=> Cystine[d]
46	Gln_cl_export	Glutamine[d] --> Glutamine[d][c]
47	Glu_cl_export	Glutamate[d][c] <=> Glutamate[d]
48	Glu_cl_per_export	Glutamate[d][p] <=> Glutamate[d]
49	Pro_cl_export	Proline[d][c] <=> Proline[d]
50	Arg_cl_export	Arginine[d][c] <=> Arginine[d]
51	Tyr_cl_export	Tyrosine[d][c] <=> Tyrosine[d]
52	Phe_cl_export	Phenylalanine[d][c] <=> Phenylalanine[d]
53	Trp_cl_export	Tryptophan[d][c] <=> Tryptophan[d]
54	His_cl_export	Histidine[d][c] <=> Histidine[d]
55	Met_cl_export	Homocysteine[d][c] <=> Homocysteine[d]
56	Ser_cl_export	Serine[d][c] <=> Serine[d]
57	Lys_cl_exp	Lysine[d][c] <=> Lysine[d]
58	Cysteine_cl_exp	Cysteine[d][c] <=> Cysteine[d]
59	Gly_exp	Glycine[d][m] <=> Glycine[d]
60	Ser_exp	Serine[d][m] <=> Serine[d]
61	Gly_cl_exp	Glycine[d][c] <=> Glycine[d]
62	Sulfate_cl_trans	Sulfate[d][c] <=> Sulfate[d]
63	H2S_cl_trans	H2S[d][c] <=> H2S[d]
64	H2S_mit_trans	H2S[d][m] <=> H2S[d]
65	ATP_mitexport	ADP[d] + ATP[d][m] --> ADP[d][m] + ATP[d]
66	ATP_clexport	ADP[d][c] + ATP[d] + Pi[d][c] --> ADP[d] + ATP[d][c] + Pi[d]
67	GluAsp_Antiporter_mit	Aspartate[d][m] + Glutamate[d] --> Aspartate[d] + Glutamate[d][m]
68	DiT1	Glutamate[d][c] + Malate[d] --> Glutamate[d] + Malate[d][c]
69	DiT2	Malate[d][c] + Oxoglutarate[d] --> Malate[d] + Oxoglutarate[d][c]
70	MalOAA_cl	Malate[d] + Oxaloacetate[d][c] <=> Malate[d][c] + Oxaloacetate[d]
71	MalOAA_per	Malate[d] + Oxaloacetate[d][p] <=> Malate[d][p] + Oxaloacetate[d]
72	MalOAA_mit	Malate[d] + Oxaloacetate[d][m] <=> Malate[d][m] + Oxaloacetate[d]
73	AAT_cyt	Glutamate[d][c] + Oxaloacetate[d][c] <=> Aspartate[d][c] + Oxoglutarate[d][c]
74	AAT_mit	Glutamate[d][m] + Oxaloacetate[d][m] <=> Aspartate[d][m] + Oxoglutarate[d][m]
75	AAT_per	Glutamate[d][p] <=> Glutamate[d]
76	Oxo_mit_cyt	Oxoglutarate[d][p] --> Oxoglutarate[d]
77	Glu_mit_cyt	Glutamate[d] <=> Glutamate[d][p]
78	DTC_CitOxo	Citrate[d][m] + Oxoglutarate[d] <=> Citrate[d] + Oxoglutarate[d][m]
79	DTC_CitIso	Citrate[d][m] + Isocitrate[d] <=> Citrate[d] + Isocitrate[d][m]
80	DTC_CitCis	Cisaconitate[d] + Citrate[d][m] <=> Cisaconitate[d][m] + Citrate[d]
81	DTC_IsoCis	Cisaconitate[d] + Isocitrate[d][m] <=> Cisaconitate[d][m] + Isocitrate[d]
82	DTC_Oxo_Iso	Isocitrate[d] + Oxoglutarate[d][m] <=> Isocitrate[d][m] + Oxoglutarate[d]
83	DTC_Oxo_Cisacon	Cisaconitate[d] + Oxoglutarate[d][m] <=> Cisaconitate[d][m] + Oxoglutarate[d]
84	DTC_OAA_Succ	Oxaloacetate[d][m] + Succinate[d] <=> Oxaloacetate[d] + Succinate[d][m]
85	DTC_OAA_Oxo	Oxaloacetate[d][m] + Oxoglutarate[d] <=> Oxaloacetate[d] + Oxoglutarate[d][m]
86	DTC_OAA_Cit	Citrate[d] + Oxaloacetate[d][m] <=> Citrate[d][m] + Oxaloacetate[d]
87	DTC_OAA_Isocit	Isocitrate[d] + Oxaloacetate[d][m] <=> Isocitrate[d][m] + Oxaloacetate[d]
88	DTC_OAA_Cis	Cisaconitate[d] + Oxaloacetate[d][m] <=> Cisaconitate[d][m] + Oxaloacetate[d]
89	DTC_MAL_CIS	Cisaconitate[d] + Malate[d][m] <=> Cisaconitate[d][m] + Malate[d]
90	DTC_Mal_Suc	Malate[d][m] + Succinate[d] <=> Malate[d] + Succinate[d][m]
91	DTC_Mal_Oxo	Malate[d][m] + Oxoglutarate[d] <=> Malate[d] + Oxoglutarate[d][m]
92	DTC_Mal_Cit	Citrate[d] + Malate[d][m] <=> Citrate[d][m] + Malate[d]
93	DTC_Mal_Isocit	Isocitrate[d] + Malate[d][m] <=> Isocitrate[d][m] + Malate[d]
94	DTC_Suc_Oxo	Oxoglutarate[d] + Succinate[d][m] <=> Oxoglutarate[d][m] + Succinate[d]
95	DTC_Suc_Cit	Citrate[d] + Succinate[d][m] <=> Citrate[d][m] + Succinate[d]
96	DTC_Suc_Isocit	Isocitrate[d] + Succinate[d][m] <=> Isocitrate[d][m] + Succinate[d]
97	DTC_Suc_Cisacont	Cisaconitate[d] + Succinate[d][m] <=> Cisaconitate[d][m] + Succinate[d]
98	Succ_Fum_transport	Fumarate[d] + Succinate[d][m] <=> Fumarate[d][m] + Succinate[d]
99	OAA_Pi_trans	Oxaloacetate[d][m] + Pi[d] <=> Oxaloacetate[d] + Pi[d][m]
100	GlutamateGln_Trans	Glutamate[d] + Glutamine[d][m] <=> Glutamate[d][m] + Glutamine[d]
101	Mal_Pi_trans	Malate[d][m] + Pi[d] <=> Malate[d] + Pi[d][m]
102	Succ_Pi_transport	Pi[d] + Succinate[d][m] <=> Pi[d][m] + Succinate[d]
103	ExportPEP	PEP[d][c] + Pyruvate[d] <=> PEP[d] + Pyruvate[d][c]
104	ExportHexose	glucose[d][c] <=> glucose[d]
105	Xu5P_tra	Pi[d] + Xu5P[d][c] <=> Pi[d][c] + Xu5P[d]
106	Pyruvate_to_mit	Pyruvate[d] --> Pyruvate[d][m]
107	Formate_Transp	Formate[d][m] <=> Formate[d]
108	THF_Transp	THF[d] <=> THF[d][m]
109	Glycolate_cl_per	Glycolate[d][c] --> Glycolate[d][p]
110	Glycerate_per_cit	Glycerate[d][p] --> Glycerate[d][c]
111	Serine_mit_per	Serine[d][m] --> Serine[d][p]
112	Glycine_per_mit	Glycine[d][p] <=> Glycine[d][m]
113	Cysteine_mit_cyt	Cysteine[d][m] <=> Cysteine[d]
114	Nitrite_transport	NO2[d][c] <=> NO2[d]
115	Nitrate_transport	NH3[d][m] <=> NH3[d]
116	Pitrans	Pi[d] <=> Pi[d][m]
117	G3P_trans	G3P[d][c] + Pi[d] <=> G3P[d] + Pi[d][c]
118	DHAP_trans	DHAP[d][c] + Pi[d] --> DHAP[d] + Pi[d][c]
119	PGA_trans	3PGA[d] + Pi[d][c] --> 3PGA[d][c] + Pi[d]
120	Ru5P_trans	Pi[d][c] + Ru5P[d] --> Pi[d] + Ru5P[d][c]
121	E4P_trans	E4P[d] + Pi[d][c] --> E4P[d][c] + Pi[d]
122	G6P_trans	G6P[d] + Pi[d][c] --> G6P[d][c] + Pi[d]
123	LETC	3.0 ADP[d][c] + NADP[d][c] + 3.0 Pi[d][c] + 7.0 h700[c] --> 3.0 ATP[d][c] + 2.0 H2O[d] + NADPH[d][c] + 0.5 O2[d]
124	MP1	2.0 ADP[d][m] + FADH2[d][m] + 0.5 O2[d] + 2.0 Pi[d][m] --> 2.0 ATP[d][m] + FAD[d][m] + 3.0 H2O[d]
125	MP2	3.33 ADP[d][m] + NADH[d][m] + 0.5 O2[d] + 3.33 Pi[d][m] --> 3.33 ATP[d][m] + 4.33 H2O[d] + NAD[d][m]
126	NARyc	HNO3[d] + NADPH[d] --> NADP[d] + NO2[d]
127	NiRy	3.0 NADPH[d][c] + NO2[d][c] --> 3.0 NADP[d][c] + NH3[d][c]
128	NARc	HNO3[d] + NADH[d] --> NAD[d] + NO2[d]
129	NiR	3.0 NADH[d][c] + NO2[d][c] --> 3.0 NAD[d][c] + NH3[d][c]
130	RuBisCo	CO2[d] + H2O[d] + RuBP[d][c] --> 2.0 3PGA[d][c]
131	RuBisO	H2O[d] + O2[d] + RuBP[d][c] --> 3PGA[d][c] + PGIA[d][c]
132	PGK	3PGA[d][c] + ATP[d][c] --> 1_3BPGA[d][c] + ADP[d][c]
133	GAPDHy	1_3BPGA[d][c] + NADPH[d][c] --> G3P[d][c] + NADP[d][c] + Pi[d][c]
134	GAPDH	1_3BPGA[d][c] + NADH[d][c] <=> G3P[d][c] + NAD[d][c] + Pi[d][c]
135	TPI	G3P[d][c] <=> DHAP[d][c]
136	FBA	DHAP[d][c] + G3P[d][c] <=> FBP[d][c]
137	PFK1	FBP[d][c] + H2O[d] --> F6P[d][c] + Pi[d][c]
138	TKT2	F6P[d][c] + G3P[d][c] --> E4P[d][c] + Xu5P[d][c]
139	TKT2c	E4P[d] + Xu5P[d] --> F6P[d] + G3P[d]
140	RPE	Ru5P[d][c] <=> Xu5P[d][c]
141	RPEc	Ru5P[d] <=> Xu5P[d]
142	TKT	G3P[d][c] + S7P[d][c] --> R5P[d][c] + Xu5P[d][c]
143	TKTc	R5P[d] + Xu5P[d] <=> G3P[d] + S7P[d]
144	Aldolase	DHAP[d][c] + E4P[d][c] <=> SBP[d][c]
145	Aldolasec	DHAP[d] + E4P[d] <=> SBP[d]
146	PFK	H2O[d] + SBP[d][c] --> Pi[d][c] + S7P[d][c]
147	PFKc	H2O[d] + SBP[d] --> Pi[d] + S7P[d]
148	RPI	R5P[d][c] <=> Ru5P[d][c]
149	RPIc	R5P[d] <=> Ru5P[d]
150	PRK	ATP[d][c] + Ru5P[d][c] --> ADP[d][c] + RuBP[d][c]
151	PGI	F6P[d][c] <=> G6P[d][c]
152	G6Pase	G6P[d][c] + H2O[d] --> Pi[d][c] + glucose[d][c]
153	GltS	Glutamine[d][c] + Oxoglutarate[d][c] <=> 2.0 Glutamate[d][c]
154	GS	ATP[d][c] + Glutamate[d][c] + NH3[d][c] <=> ADP[d][c] + Glutamine[d][c] + Pi[d][c]
155	PGP	H2O[d] + PGIA[d][c] --> Glycolate[d][c] + Pi[d][c]
156	GOXper	Glycolate[d][p] + O2[d] --> Glyoxylate[d][p] + H2O2[d]
157	Catalasec	H2O2[d] --> H2O[d] + 0.5 O2[d]
158	SGTper	Glyoxylate[d][p] + Serine[d][p] --> Glycine[d][p] + hydroxypyruvate[d][p]
159	GTper	Glutamate[d][p] + Glyoxylate[d][p] --> Glycine[d][p] + Oxoglutarate[d][p]
160	HPRper	NADH[d][p] + hydroxypyruvate[d][p] --> Glycerate[d][p] + NAD[d][p]
161	GK	ATP[d][c] + Glycerate[d][c] --> 3PGA[d][c] + ADP[d][c]
162	TALAc	G3P[d] + S7P[d] <=> E4P[d] + F6P[d]
163	OPPPc	G6P[d] + H2O[d] + 2.0 NADP[d] --> CO2[d] + 2.0 NADPH[d] + Ru5P[d]
164	TALA	G3P[d][c] + S7P[d][c] <=> E4P[d][c] + F6P[d][c]
165	OPPP	G6P[d][c] + H2O[d] + 2.0 NADP[d][c] --> CO2[d] + 2.0 NADPH[d][c] + Ru5P[d][c]
166	HEX1c	ATP[d] + glucose[d] --> ADP[d] + G6P[d]
167	PGIc	F6P[d] <=> G6P[d]
168	PFKc1	ATP[d] + F6P[d] --> ADP[d] + FBP[d]
169	FBAc	DHAP[d] + G3P[d] <=> FBP[d]
170	TPIc	G3P[d] <=> DHAP[d]
171	GAPDHc	1_3BPGA[d] + NADH[d] <=> G3P[d] + NAD[d] + Pi[d]
172	NonP_GAPDHyc	G3P[d] + NADP[d] --> 3PGA[d] + NADPH[d]
173	PGK1	3PGA[d] + ATP[d] <=> 1_3BPGA[d] + ADP[d]
174	PGMc	3PGA[d] <=> 2PGA[d]
175	ENOc	2PGA[d] <=> H2O[d] + PEP[d]
176	PYKc	ATP[d][c] + Pyruvate[d][c] --> ADP[d][c] + PEP[d][c]
177	EX1	ATP[d][c] + glucose[d][c] --> ADP[d][c] + G6P[d][c]
178	PFK1c	ATP[d][c] + F6P[d][c] --> ADP[d][c] + FBP[d][c]
179	PGM	3PGA[d][c] <=> 2PGA[d][c]
180	ENO	2PGA[d][c] <=> H2O[d] + PEP[d][c]
181	PYK	ADP[d] + PEP[d] --> ATP[d] + Pyruvate[d]
182	PCm	ATP[d][m] + CO2[d] + Pyruvate[d][m] --> ADP[d][m] + Oxaloacetate[d][m] + Pi[d][m]
183	PDHm	CoenzymeA[d][m] + NAD[d][m] + Pyruvate[d][m] --> AcetylCoA[d][m] + CO2[d] + NADH[d][m]
184	PDH	CoenzymeA[d][c] + NAD[d][c] + Pyruvate[d][c] --> AcetylCoA[d][c] + CO2[d] + NADH[d][c]
185	CSm	AcetylCoA[d][m] + H2O[d] + Oxaloacetate[d][m] --> Citrate[d][m] + CoenzymeA[d][m]
186	ACONTm	Citrate[d][m] <=> Isocitrate[d][m]
187	ICDHym	Isocitrate[d][m] + NADP[d][m] <=> CO2[d] + NADPH[d][m] + Oxoglutarate[d][m]
188	ACONTc	Citrate[d] <=> Isocitrate[d]
189	ICDHyc	Isocitrate[d] + NADP[d] <=> CO2[d] + NADPH[d] + Oxoglutarate[d]
190	ICDHc	Isocitrate[d] + NAD[d] <=> CO2[d] + NADH[d] + Oxoglutarate[d]
191	AKGDm	CoenzymeA[d][m] + NAD[d][m] + Oxoglutarate[d][m] <=> CO2[d] + NADH[d][m] + SuccinylCoA[d][m]
192	SUCOASm	ADP[d][m] + Pi[d][m] + SuccinylCoA[d][m] <=> ATP[d][m] + CoenzymeA[d][m] + Succinate[d][m]
193	FUMm	Fumarate[d][m] + H2O[d] <=> Malate[d][m]
194	FUMc	Fumarate[d] + H2O[d] <=> Malate[d]
195	MDHm	Malate[d][m] + NAD[d][m] <=> NADH[d][m] + Oxaloacetate[d][m]
196	MDHc	Malate[d] + NAD[d] <=> NADH[d] + Oxaloacetate[d]
197	MDHper	Malate[d][p] + NAD[d][p] <=> NADH[d][p] + Oxaloacetate[d][p]
198	MDH	NADH[d][c] + Oxaloacetate[d][c] <=> Malate[d][c] + NAD[d][c]
199	MDHy	NADPH[d][c] + Oxaloacetate[d][c] --> Malate[d][c] + NADP[d][c]
200	SUCD1m	FAD[d][m] + Succinate[d][m] --> FADH2[d][m] + Fumarate[d][m]
201	GPDHm	FAD[d][m] + Glycerol3P[d][m] --> DHAP[d][m] + FADH2[d][m]
202	GPDHc	DHAP[d] + NADH[d] --> Glycerol3P[d] + NAD[d]
203	GDHm	Glutamate[d][m] + H2O[d] + NAD[d][m] <=> NADH[d][m] + NH3[d][m] + Oxoglutarate[d][m]
204	Glutaminasem	Glutamine[d][m] + H2O[d] --> Glutamate[d][m] + NH3[d][m]
205	EB1c	H2O[d] + PPi[d] <=> 2.0 Pi[d]
206	EB1	H2O[d] + PPi[d][c] <=> 2.0 Pi[d][c]
207	EB1m	H2O[d] + PPi[d][m] <=> 2.0 Pi[d][m]
208	EB2c	AMP[d] + ATP[d] <=> 2.0 ADP[d]
209	EB2	AMP[d][c] + ATP[d][c] <=> 2.0 ADP[d][c]
210	EB2m	AMP[d][m] + ATP[d][m] <=> 2.0 ADP[d][m]
211	CR1c	NADPH[d][c] + 2.0 Pyruvate[d][c] --> 1_2Oxoisovalerate[d][c] + CO2[d] + H2O[d] + NADP[d][c]
212	PEPCx	CO2[d] + H2O[d] + PEP[d] --> Oxaloacetate[d] + Pi[d]
213	CR2	ATP[d][c] + R5P[d][c] <=> ADP[d][c] + RBP[d][c]
214	CR2c	ATP[d] + R5P[d] <=> ADP[d] + RBP[d]
215	FDHm	Formate[d][m] + NAD[d][m] --> CO2[d] + NADH[d][m]
216	FDH	Formate[d][c] + NAD[d][c] --> CO2[d] + NADH[d][c]
217	FDHc	Formate[d] + NAD[d] --> CO2[d] + NADH[d]
218	ACS	ATP[d][c] + Acetate[d][c] + CoenzymeA[d][c] <=> AMP[d][c] + AcetylCoA[d][c] + PPi[d][c]
219	ACSm	ATP[d][m] + Acetate[d][m] + CoenzymeA[d][m] <=> AMP[d][m] + AcetylCoA[d][m] + PPi[d][m]
220	CLc	ATP[d] + Citrate[d] + CoenzymeA[d] --> ADP[d] + AcetylCoA[d] + Oxaloacetate[d] + Pi[d]
221	MEyc	Malate[d] + NADP[d] --> CO2[d] + NADPH[d] + Pyruvate[d]
222	MEc	Malate[d] + NAD[d] --> CO2[d] + NADH[d] + Pyruvate[d]
223	MEy	Malate[d][c] + NADP[d][c] --> CO2[d] + NADPH[d][c] + Pyruvate[d][c]
224	ME	Malate[d][c] + NAD[d][c] --> CO2[d] + NADH[d][c] + Pyruvate[d][c]
225	MEm	Malate[d][m] + NAD[d][m] --> CO2[d] + NADH[d][m] + Pyruvate[d][m]
226	CP1	glucose[d] <=> fructose[d]
227	CP2	UDP_glucose[d] + fructose[d] <=> UDP[d] + sucrose[d]
228	CP3	G1P[d] + UMP[d] <=> H2O[d] + UDP_glucose[d]
229	CP4	G6P[d] <=> G1P[d]
230	CP5	H2O[d] + UDP[d] <=> Pi[d] + UMP[d]
231	CP6	0.037 fructose[d] + 0.032 glucose[d] + 0.0487 sucrose[d] --> sugars[d]
232	CP7	0.167 ATP[d] + 0.167 G6P[d] --> 0.167 ADP[d] + 0.167 PPi[d] + fibers[d]
233	Ser_bio_cl	3PGA[d][c] + Glutamate[d][c] + H2O[d] + NAD[d][c] --> NADH[d][c] + Oxoglutarate[d][c] + Pi[d][c] + Serine[d][c]
234	Ser_bio_cyt	3PGA[d] + Alanine[d] + H2O[d] + NAD[d] --> NADH[d] + Pi[d] + Pyruvate[d] + Serine[d]
235	AsnA	Aspartate[d] + NH3[d] <=> Asparagine[d] + H2O[d]
236	HSK	ATP[d][c] + Homoserine[d][c] <=> ADP[d][c] + Phosphohomoserine[d][c]
237	Threonine_synthase	H2O[d] + Phosphohomoserine[d][c] <=> Pi[d][c] + Threonine[d][c]
238	IleBiosynth	2Oxobutanoate[d][c] + Glutamate[d][c] + NADPH[d][c] + Pyruvate[d][c] <=> CO2[d] + H2O[d] + Isoleucine[d][c] + NADP[d][c] + Oxoglutarate[d][c]
239	TransaminaseB	1_2Oxoisovalerate[d][c] + Glutamate[d][c] --> Oxoglutarate[d][c] + Valine[d][c]
240	GPT	Glutamate[d][c] + Pyruvate[d][c] --> Alanine[d][c] + Oxoglutarate[d][c]
241	LeuBiosynth	1_2Oxoisovalerate[d][c] + AcetylCoA[d][c] + Glutamate[d][c] + H2O[d] + NAD[d][c] --> CO2[d] + CoenzymeA[d][c] + Leucine[d][c] + NADH[d][c] + Oxoglutarate[d][c]
242	CysBiosynth	Homocysteine[d][c] + Serine[d][c] --> 2Oxobutanoate[d][c] + Cysteine[d][c] + NH3[d][c]
243	CysOxidation	2.0 Cysteine[d][c] + NAD[d][c] <=> Cystine[d][c] + NADH[d][c]
244	SHMTm	Glycine[d][m] + NAD[d][m] + THF[d][m] <=> CH2THF[d][m] + CO2[d] + NADH[d][m] + NH3[d][m]
245	SHMTm2	CH2THF[d][m] + Glycine[d][m] <=> Serine[d][m] + THF[d][m]
246	SHMT_cyt	CH2THF[d] + Glycine[d] <=> Serine[d] + THF[d]
247	GOGAT	Glutamine[d][c] + NADH[d][c] + Oxoglutarate[d][c] --> 2.0 Glutamate[d][c] + NAD[d][c]
248	GSAc	ATP[d][c] + Glutamate[d][c] + NADPH[d][c] --> ADP[d][c] + Glutamate_y_Semialdehyde[d][c] + NADP[d][c] + Pi[d][c]
249	NonEc	Glutamate_y_Semialdehyde[d][c] --> 1_pyrroline_5_Carboxylate[d][c] + H2O[d]
250	ProlineOxidasec	1_pyrroline_5_Carboxylate[d][c] + NADPH[d][c] --> NADP[d][c] + Proline[d][c]
251	GSA	ATP[d] + Glutamate[d] + NADPH[d] --> ADP[d] + Glutamate_y_Semialdehyde[d] + NADP[d] + Pi[d]
252	NonE	Glutamate_y_Semialdehyde[d] --> 1_pyrroline_5_Carboxylate[d] + H2O[d]
253	ProlineOxidase	1_pyrroline_5_Carboxylate[d] + NADPH[d] --> NADP[d] + Proline[d]
254	OAT	Glutamate[d][c] + Glutamate_y_Semialdehyde[d][c] <=> Ornithine[d][c] + Oxoglutarate[d][c]
255	OTC	CO2[d] + NH3[d][c] + Ornithine[d][c] <=> Citrulline[d][c] + H2O[d]
256	ASSASL	ATP[d][c] + Aspartate[d][c] + Citrulline[d][c] <=> AMP[d][c] + Arginine[d][c] + Fumarate[d] + PPi[d][c]
257	Shikimate	ATP[d][c] + E4P[d][c] + NADPH[d][c] + 2.0 PEP[d][c] --> ADP[d][c] + Chorismate[d][c] + NADP[d][c] + 4.0 Pi[d][c]
258	PLP	4_HydroxyPhenylpyruvate[d][c] + Glutamate[d][c] <=> Oxoglutarate[d][c] + Tyrosine[d][c]
259	ChorismateMutase	Chorismate[d][c] + NADP[d][c] <=> 4_HydroxyPhenylpyruvate[d][c] + CO2[d] + NADPH[d][c]
260	ChorismateMutasePrephenate	Glutamate[d][c] + Phenylpyruvate[d][c] --> Oxoglutarate[d][c] + Phenylalanine[d][c]
261	TryptophanSynthase	5p_Ribosyl_1_pp[d][c] + Chorismate[d][c] + Glutamine[d][c] + Serine[d][c] --> G3P[d][c] + Glutamate[d][c] + 2.0 H2O[d] + Oxaloacetate[d][c] + PPi[d][c] + Tryptophan[d][c]
262	R15Pi	Pi[d][c] + RBP[d][c] <=> 5p_Ribosyl_1_pp[d][c] + H2O[d]
263	LysBiosinth	Aspartate_semialdehyde[d][c] + Glutamate[d][c] + NADH[d][c] + Pyruvate[d][c] --> CO2[d] + Lysine[d][c] + NAD[d][c] + Oxoglutarate[d][c]
264	Asd	ATP[d][c] + Aspartate[d][c] + NADH[d][c] <=> ADP[d][c] + Aspartate_semialdehyde[d][c] + NAD[d][c] + Pi[d][c]
265	HomoserineDehydrogenase	Aspartate_semialdehyde[d][c] + NADH[d][c] <=> Homoserine[d][c] + NAD[d][c]
266	HisBiosynth	3.0 ATP[d][c] + G6P[d][c] + 2.0 NADP[d][c] + 3.0 NH3[d][c] --> 3.0 ADP[d][c] + Histidine[d][c] + 2.0 NADPH[d][c] + 4.0 Pi[d][c]
267	PrephenateDehydratase	Chorismate[d][c] <=> CO2[d] + H2O[d] + Phenylpyruvate[d][c]
268	GlutamineSynthetase	ATP[d] + Glutamate[d] + NH3[d] --> ADP[d] + Glutamine[d] + Pi[d]
269	GOT	Glutamate[d] + Oxaloacetate[d] <=> Aspartate[d] + Oxoglutarate[d]
270	HomoserineAcetlyTransf	AcetylCoA[d][c] + Homoserine[d][c] <=> AcetylHomoserine[d][c] + CoenzymeA[d][c]
271	OAcetlyHomoserineSulfhydrylase	AcetylHomoserine[d][c] + H2S[d][c] <=> Acetate[d][c] + Homocysteine[d][c]
272	Prot32	Cysteine[d][c] + H2O[d] --> H2S[d] + NH3[d][c] + Pyruvate[d][c]
273	Prot33	2Oxobutanoate[d][c] + H2S[d] + NH3[d][c] <=> H2O[d] + Homocysteine[d][c]
274	BHMT	CH3THF[d] + Homocysteine[d] --> Methionine[d] + THF[d]
275	Glutathione_reductase	GSSG[d][c] + NADPH[d][c] --> 2.0 GSH[d][c] + NADP[d][c]
276	Glutithione_Peroxidase	2.0 GSH[d][c] + H2O2[d][c] --> GSSG[d][c] + H2O[d]
277	ATPS	ATP[d][c] + Sulfate[d][c] --> APS[d][c] + PPi[d][c]
278	APR	APS[d][c] --> AMP[d][c] + Sulfide[d][c]
279	SiR	Sulfide[d][c] --> 3.0 H2O[d] + H2S[d][c]
280	SERAT	AcetylCoA[d][c] + Serine[d][c] --> CoenzymeA[d][c] + OAS[d][c]
281	serat_mit	AcetylCoA[d][m] + Serine[d][m] --> CoenzymeA[d][m] + OAS[d][m]
282	serate_cyt	AcetylCoA[d] + Serine[d] --> CoenzymeA[d] + OAS[d]
283	OASTL	H2S[d][c] + OAS[d][c] --> Acetate[d][c] + Cysteine[d][c]
284	OASTL_mit	H2S[d][m] + OAS[d][m] --> Acetate[d][m] + Cysteine[d][m]
285	OASTL_cyt	H2S[d] + OAS[d] --> Acetate[d] + Cysteine[d]
286	gECS_GSHS	2.0 ATP[d][c] + Cysteine[d][c] + Glutamate[d][c] + Glycine[d][c] --> 2.0 ADP[d][c] + GSH[d][c] + 2.0 Pi[d][c]
287	Peroxide_r	H2O2[d][c] --> H2O[d] + 0.5 O2[d]
288	Cystathionine_gamma_lyase	Cysteine[d][c] + Phosphohomoserine[d][c] --> Cystathionine[d][c]
289	Cystathionine_beta_lyase	Cystathionine[d][c] + H2O[d] --> Homocysteine[d][c] + NH3[d][c] + Pyruvate[d][c]
290	FTL	10_FormylTHF[d] + ADP[d] + Pi[d] <=> ATP[d] + Formate[d] + THF[d]
291	MTHFD1	H2O[d] + MethenylTHF[d] <=> 10_FormylTHF[d]
292	MTHFD2	CH2THF[d] + NAD[d] <=> MethenylTHF[d] + NADH[d]
293	MTHFR	CH2THF[d] + NADH[d] <=> CH3THF[d] + NAD[d]
294	GPDHyc	DHAP[d] + NADPH[d] --> Glycerol3P[d] + NADP[d]
295	GLycerokinase	ADP[d] + Glycerol3P[d] <=> ATP[d] + Glycerol[d]
296	SCD1	NADP[d] + Palmitate[d] --> NADPH[d] + Palmitoleate[d]
297	FAD2	NADP[d] + Oleate[d] --> Linoleate[d] + NADPH[d]
298	FAD3	Linoleate[d] + NADP[d] --> NADPH[d] + g_Linolenate[d]
299	AcetylCoACarboxylase	ATP[d] + AcetylCoA[d] + CO2[d] --> ADP[d] + MalonylCoA[d] + Pi[d]
300	PalmitateBiosynth	AcetylCoA[d] + 7.0 MalonylCoA[d] + 14.0 NADPH[d] --> 7.0 CO2[d] + 8.0 CoenzymeA[d] + 6.0 H2O[d] + 14.0 NADP[d] + Palmitate[d]
301	StearoylCoadesaturase	NADP[d] + Stearate[d] --> NADPH[d] + Oleate[d]
302	Elongase	MalonylCoA[d] + 2.0 NADPH[d] + Palmitate[d] --> CO2[d] + CoenzymeA[d] + H2O[d] + 2.0 NADP[d] + Stearate[d]
303	MethCycle	Methionine[d] + S_Ad_Homocysteine[d] <=> Homocysteine[d] + S_Ade_Methionine[d]
304	BrassicasterolBiosynth	0.6429 G3P[d] + 0.4643 NAD[d] + 0.357 O2[d] + 0.0357 S_Ade_Methionine[d] --> Brassicasterol[d] + 0.9643 CO2[d] + 0.0357 H2O[d] + 0.4643 NADH[d] + 0.6429 Pi[d] + 0.0357 S_Ad_Homocysteine[d]
305	SaturatedFatsBiosynth	0.0143 Palmitate[d] + 0.0428 Stearate[d] --> 0.0143 H2O[d] + Saturated_Fats[d]
306	UnsaturatedFats_Biosynth	0.0385 Oleate[d] + 0.0192 Palmitoleate[d] --> 0.0192 H2O[d] + Unsaturated_Fats[d]
307	PoliUnsaturatedFats_Biosynth	0.0138 Linoleate[d] + 0.0416 g_Linolenate[d] --> 0.0138 H2O[d] + PolyunsaturatedFats[d]
308	Prot_Total	0.0126 Alanine[d] + 0.00802 Arginine[d] + 0.00734 Asparagine[d] + 0.0214 Aspartate[d] + 0.0014 Cystine[d] + 0.0251 Glutamate[d] + 0.0259 Glutamine[d] + 0.0157 Glycine[d] + 0.00287 Histidine[d] + 0.0128 Isoleucine[d] + 0.0119 Leucine[d] + 0.0114 Lysine[d] + 0.0026 Methionine[d] + 0.00618 Phenylalanine[d] + 0.00826 Proline[d] + 0.00744 Serine[d] + 0.00989 Threonine[d] + 0.00102 Tryptophan[d] + 0.00…
309	Lipids	0.167 Glycerol[d] + 0.39 PolyunsaturatedFats[d] + 0.0895 Saturated_Fats[d] + 0.0226 Unsaturated_Fats[d] --> 0.5013 H2O[d] + triglycerids[d]
310	Biomass	0.01678 Brassicasterol[d] + 0.3518 Prot[d] + 0.3089 fibers[d] + 0.2756 sugars[d] + 0.0469 triglycerids[d] --> Biomass[d]
311	ATPase_cyt	ATP[d] + H2O[d] --> ADP[d] + Pi[d]
312	ATPase_cl	ATP[d][c] + H2O[d] --> ADP[d][c] + Pi[d][c]
313	ATPase_mit	ATP[d][m] + H2O[d] --> ADP[d][m] + Pi[d][m]
314	NADPHoxidase_cyt	NADPH[d] + O2[d] --> H2O[d] + NADP[d]
315	NADPHoxidase_cl	NADPH[d][c] + O2[d] --> H2O[d] + NADP[d][c]
316	NADPHoxidase_mit	NADPH[d][m] + O2[d] --> H2O[d] + NADP[d][m]
317	Ex_CO2_night	CO2[n] <=>
318	Ex_O2_night	O2[n] <=>
319	Ex_H2O_night	H2O[n] <=>
320	Ex_HNO3_night	HNO3[n] <=>
321	Ex_Biomass_night	Biomass[n] <=>
322	Ex_H2S_night	H2S[n] <=>
323	Ex_Sulfate_night	Sulfate[n] <=>
324	Exp_sucrosePhloemDay_night	sucrose_exp[n] -->
325	Exp_AAPhloemDay_night	AA_exp[n] -->
326	Asn_DayPhloeamExp_night	Asparagine[n] --> Asparagine_exp[n]
327	Asp_DayPhloemExp_night	Aspartate[n] --> Aspartate_exp[n]
328	Thr_DayPhloeamExp_night	Threonine[n] --> Threonine_exp[n]
329	Gln_Day_Phloem_Exp_night	Glutamate[n] --> Glutamate_exp[n]
330	Iso_DayPhloemExp_night	Isoleucine[n] --> Isoleucine_exp[n]
331	Val_DayPhloemExp_night	Valine[n] --> Valine_exp[n]
332	Ala_DayPhloemExp_night	Alanine[n] --> Alanine_exp[n]
333	Leu_DayPhloemExp_night	Leucine[n] --> Leucine_exp[n]
334	Ser_DayPhloemExp_night	Serine[n] --> Serine_exp[n]
335	Gly_Day_PhloemExp_night	Glycine[n] --> Glycine_exp[n]
336	Glu_DayPhloemExp_night	Glutamine[n] --> Glutamine_exp[n]
337	Arg_DayPhloemExp_night	Arginine[n] --> Arginine_exp[n]
338	Tyr_DayPhloemExp_night	Tyrosine[n] --> Tyrosine_exp[n]
339	Phe_DayPhloemExp_night	Phenylalanine[n] --> Phenylalanine_exp[n]
340	Try_DayPhloemExp_night	Tryptophan[n] --> Tryptophan_exp[n]
341	Lys_DayPhloemExp_night	Lysine[n] --> Lysine_exp[n]
342	His_DayPhloemExp_night	Histidine[n] --> Histidine_exp[n]
343	Met_DayPhloemExp_night	Methionine[n] --> Methionine_exp[n]
344	Suc_DayPhloem_Exp_night	sucrose[n] --> sucrose_exp[n]
345	AminoAcidExport_Day_night	9.7 Alanine_exp[n] + 1.6 Arginine_exp[n] + 10.1 Asparagine_exp[n] + 9.5 Aspartate_exp[n] + 11.4 Glutamate_exp[n] + 33.2 Glutamine_exp[n] + 0.7 Glycine_exp[n] + 0.4 Histidine_exp[n] + 1.2 Isoleucine_exp[n] + 1.2 Leucine_exp[n] + 1.8 Lysine_exp[n] + 0.7 Methionine_exp[n] + 1.1 Phenylalanine_exp[n] + 7.7 Serine_exp[n] + 5.6 Threonine_exp[n] + 0.9 Tryptophan_exp[n] + 0.6 Tyrosine_exp[n] + 2.4 Valine_…
346	Thr_Cl_export_night	Threonine[n][c] <=> Threonine[n]
347	Iso_cl_export_night	Isoleucine[n][c] <=> Isoleucine[n]
348	Val_cl_export_night	Valine[n][c] <=> Valine[n]
349	Ala_cl_export_night	Alanine[n][c] <=> Alanine[n]
350	Leu_cl_export_night	Leucine[n][c] <=> Leucine[n]
351	Cys_cl_exp_night	Cystine[n][c] <=> Cystine[n]
352	Gln_cl_export_night	Glutamine[n] --> Glutamine[n][c]
353	Glu_cl_export_night	Glutamate[n][c] <=> Glutamate[n]
354	Glu_cl_per_export_night	Glutamate[n][p] <=> Glutamate[n]
355	Pro_cl_export_night	Proline[n][c] <=> Proline[n]
356	Arg_cl_export_night	Arginine[n][c] <=> Arginine[n]
357	Tyr_cl_export_night	Tyrosine[n][c] <=> Tyrosine[n]
358	Phe_cl_export_night	Phenylalanine[n][c] <=> Phenylalanine[n]
359	Trp_cl_export_night	Tryptophan[n][c] <=> Tryptophan[n]
360	His_cl_export_night	Histidine[n][c] <=> Histidine[n]
361	Met_cl_export_night	Homocysteine[n][c] <=> Homocysteine[n]
362	Ser_cl_export_night	Serine[n][c] <=> Serine[n]
363	Lys_cl_exp_night	Lysine[n][c] <=> Lysine[n]
364	Cysteine_cl_exp_night	Cysteine[n][c] <=> Cysteine[n]
365	Gly_exp_night	Glycine[n][m] <=> Glycine[n]
366	Ser_exp_night	Serine[n][m] <=> Serine[n]
367	Gly_cl_exp_night	Glycine[n][c] <=> Glycine[n]
368	Sulfate_cl_trans_night	Sulfate[n][c] <=> Sulfate[n]
369	H2S_cl_trans_night	H2S[n][c] <=> H2S[n]
370	H2S_mit_trans_night	H2S[n][m] <=> H2S[n]
371	ATP_mitexport_night	ADP[n] + ATP[n][m] --> ADP[n][m] + ATP[n]
372	ATP_clexport_night	ADP[n][c] + ATP[n] + Pi[n][c] <=> ADP[n] + ATP[n][c] + Pi[n]
373	GluAsp_Antiporter_mit_night	Aspartate[n][m] + Glutamate[n] --> Aspartate[n] + Glutamate[n][m]
374	DiT1_night	Glutamate[n][c] + Malate[n] --> Glutamate[n] + Malate[n][c]
375	DiT2_night	Malate[n][c] + Oxoglutarate[n] --> Malate[n] + Oxoglutarate[n][c]
376	MalOAA_cl_night	Malate[n] + Oxaloacetate[n][c] <=> Malate[n][c] + Oxaloacetate[n]
377	MalOAA_per_night	Malate[n] + Oxaloacetate[n][p] <=> Malate[n][p] + Oxaloacetate[n]
378	MalOAA_mit_night	Malate[n] + Oxaloacetate[n][m] <=> Malate[n][m] + Oxaloacetate[n]
379	AAT_cyt_night	Glutamate[n][c] + Oxaloacetate[n][c] <=> Aspartate[n][c] + Oxoglutarate[n][c]
380	AAT_mit_night	Glutamate[n][m] + Oxaloacetate[n][m] <=> Aspartate[n][m] + Oxoglutarate[n][m]
381	AAT_per_night	Glutamate[n][p] <=> Glutamate[n]
382	Oxo_mit_cyt_night	Oxoglutarate[n][p] --> Oxoglutarate[n]
383	Glu_mit_cyt_night	Glutamate[n] <=> Glutamate[n][p]
384	DTC_CitOxo_night	Citrate[n][m] + Oxoglutarate[n] <=> Citrate[n] + Oxoglutarate[n][m]
385	DTC_CitIso_night	Citrate[n][m] + Isocitrate[n] <=> Citrate[n] + Isocitrate[n][m]
386	DTC_CitCis_night	Cisaconitate[n] + Citrate[n][m] <=> Cisaconitate[n][m] + Citrate[n]
387	DTC_IsoCis_night	Cisaconitate[n] + Isocitrate[n][m] <=> Cisaconitate[n][m] + Isocitrate[n]
388	DTC_Oxo_Iso_night	Isocitrate[n] + Oxoglutarate[n][m] <=> Isocitrate[n][m] + Oxoglutarate[n]
389	DTC_Oxo_Cisacon_night	Cisaconitate[n] + Oxoglutarate[n][m] <=> Cisaconitate[n][m] + Oxoglutarate[n]
390	DTC_OAA_Succ_night	Oxaloacetate[n][m] + Succinate[n] <=> Oxaloacetate[n] + Succinate[n][m]
391	DTC_OAA_Oxo_night	Oxaloacetate[n][m] + Oxoglutarate[n] <=> Oxaloacetate[n] + Oxoglutarate[n][m]
392	DTC_OAA_Cit_night	Citrate[n] + Oxaloacetate[n][m] <=> Citrate[n][m] + Oxaloacetate[n]
393	DTC_OAA_Isocit_night	Isocitrate[n] + Oxaloacetate[n][m] <=> Isocitrate[n][m] + Oxaloacetate[n]
394	DTC_OAA_Cis_night	Cisaconitate[n] + Oxaloacetate[n][m] <=> Cisaconitate[n][m] + Oxaloacetate[n]
395	DTC_MAL_CIS_night	Cisaconitate[n] + Malate[n][m] <=> Cisaconitate[n][m] + Malate[n]
396	DTC_Mal_Suc_night	Malate[n][m] + Succinate[n] <=> Malate[n] + Succinate[n][m]
397	DTC_Mal_Oxo_night	Malate[n][m] + Oxoglutarate[n] <=> Malate[n] + Oxoglutarate[n][m]
398	DTC_Mal_Cit_night	Citrate[n] + Malate[n][m] <=> Citrate[n][m] + Malate[n]
399	DTC_Mal_Isocit_night	Isocitrate[n] + Malate[n][m] <=> Isocitrate[n][m] + Malate[n]
400	DTC_Suc_Oxo_night	Oxoglutarate[n] + Succinate[n][m] <=> Oxoglutarate[n][m] + Succinate[n]
401	DTC_Suc_Cit_night	Citrate[n] + Succinate[n][m] <=> Citrate[n][m] + Succinate[n]
402	DTC_Suc_Isocit_night	Isocitrate[n] + Succinate[n][m] <=> Isocitrate[n][m] + Succinate[n]
403	DTC_Suc_Cisacont_night	Cisaconitate[n] + Succinate[n][m] <=> Cisaconitate[n][m] + Succinate[n]
404	Succ_Fum_transport_night	Fumarate[n] + Succinate[n][m] <=> Fumarate[n][m] + Succinate[n]
405	OAA_Pi_trans_night	Oxaloacetate[n][m] + Pi[n] <=> Oxaloacetate[n] + Pi[n][m]
406	GlutamateGln_Trans_night	Glutamate[n] + Glutamine[n][m] <=> Glutamate[n][m] + Glutamine[n]
407	Mal_Pi_trans_night	Malate[n][m] + Pi[n] <=> Malate[n] + Pi[n][m]
408	Succ_Pi_transport_night	Pi[n] + Succinate[n][m] <=> Pi[n][m] + Succinate[n]
409	ExportPEP_night	PEP[n][c] + Pi[n] <=> PEP[n] + Pi[n][c]
410	ExportHexose_night	glucose[n][c] <=> glucose[n]
411	Xu5P_tra_night	Pi[n] + Xu5P[n][c] <=> Pi[n][c] + Xu5P[n]
412	Pyruvate_to_mit_night	Pyruvate[n] --> Pyruvate[n][m]
413	Formate_Transp_night	Formate[n][m] <=> Formate[n]
414	THF_Transp_night	THF[n] <=> THF[n][m]
415	Glycolate_cl_per_night	Glycolate[n][c] --> Glycolate[n][p]
416	Glycerate_per_cit_night	Glycerate[n][p] --> Glycerate[n][c]
417	Serine_mit_per_night	Serine[n][m] --> Serine[n][p]
418	Glycine_per_mit_night	Glycine[n][p] <=> Glycine[n][m]
419	Cysteine_mit_cyt_night	Cysteine[n][m] <=> Cysteine[n]
420	Nitrite_transport_night	NO2[n][c] <=> NO2[n]
421	Nitrate_transport_night	NH3[n][m] <=> NH3[n]
422	Pitrans_night	Pi[n] <=> Pi[n][m]
423	G3P_trans_night	G3P[n][c] + Pi[n] --> G3P[n] + Pi[n][c]
424	DHAP_trans_night	DHAP[n][c] + Pi[n] --> DHAP[n] + Pi[n][c]
425	PGA_trans_night	3PGA[n] + Pi[n][c] --> 3PGA[n][c] + Pi[n]
426	Ru5P_trans_night	Pi[n][c] + Ru5P[n] --> Pi[n] + Ru5P[n][c]
427	E4P_trans_night	E4P[n] + Pi[n][c] --> E4P[n][c] + Pi[n]
428	G6P_trans_night	G6P[n] + Pi[n][c] --> G6P[n][c] + Pi[n]
429	LETC_n	3.0 ADP[n][c] + NADP[n][c] + 3.0 Pi[n][c] + 7.0 h700_n[c] --> 3.0 ATP[n][c] + 2.0 H2O[n] + NADPH[n][c] + 0.5 O2[n]
430	MP1_n	2.0 ADP[n][m] + FADH2[n][m] + 0.5 O2[n] + 2.0 Pi[n][m] --> 2.0 ATP[n][m] + FAD[n][m] + 3.0 H2O[n]
431	MP2_n	3.33 ADP[n][m] + NADH[n][m] + 0.5 O2[n] + 3.33 Pi[n][m] --> 3.33 ATP[n][m] + 4.33 H2O[n] + NAD[n][m]
432	NARyc_n	HNO3[n] + NADPH[n] --> NADP[n] + NO2[n]
433	NiRy_n	3.0 NADPH[n][c] + NO2[n][c] --> 3.0 NADP[n][c] + NH3[n][c]
434	NARc_n	HNO3[d] + NADH[d] --> NAD[d] + NO2[d]
435	NiR_n	3.0 NADH[d][c] + NO2[d][c] --> 3.0 NAD[d][c] + NH3[d][c]
436	RuBisCo_n	CO2[n] + H2O[n] + RuBP[n][c] --> 2.0 3PGA[n][c]
437	RuBisO_n	H2O[n] + O2[n] + RuBP[n][c] --> 3PGA[n][c] + PGIA[n][c]
438	PGK_n	3PGA[n][c] + ATP[n][c] --> 1_3BPGA[n][c] + ADP[n][c]
439	GAPDHy_n	1_3BPGA[n][c] + NADPH[n][c] --> G3P[n][c] + NADP[n][c] + Pi[n][c]
440	GAPDH_n	1_3BPGA[n][c] + NADH[n][c] <=> G3P[n][c] + NAD[n][c] + Pi[n][c]
441	TPI_n	G3P[n][c] <=> DHAP[n][c]
442	FBA_n	DHAP[n][c] + G3P[n][c] <=> FBP[n][c]
443	PFK1_n	FBP[n][c] + H2O[n] --> F6P[n][c] + Pi[n][c]
444	TKT2_n	F6P[n][c] + G3P[n][c] --> E4P[n][c] + Xu5P[n][c]
445	TKT2c_n	E4P[n] + Xu5P[n] --> F6P[n] + G3P[n]
446	RPE_n	Ru5P[n][c] <=> Xu5P[n][c]
447	RPEc_n	Ru5P[n] <=> Xu5P[n]
448	TKT_n	G3P[n][c] + S7P[n][c] --> R5P[n][c] + Xu5P[n][c]
449	TKTc_n	R5P[n] + Xu5P[n] <=> G3P[n] + S7P[n]
450	Aldolase_n	DHAP[n][c] + E4P[n][c] <=> SBP[n][c]
451	Aldolasec_n	DHAP[n] + E4P[n] <=> SBP[n]
452	PFK_n	H2O[n] + SBP[n][c] --> Pi[n][c] + S7P[n][c]
453	PFKc_n	H2O[n] + SBP[n] --> Pi[n] + S7P[n]
454	RPI_n	R5P[n][c] <=> Ru5P[n][c]
455	RPIc_n	R5P[n] <=> Ru5P[n]
456	PRK_n	ATP[n][c] + Ru5P[n][c] --> ADP[n][c] + RuBP[n][c]
457	PGI_n	F6P[n][c] <=> G6P[n][c]
458	G6Pase_n	G6P[n][c] + H2O[n] --> Pi[n][c] + glucose[n][c]
459	GltS_n	Glutamine[n][c] + Oxoglutarate[n][c] <=> 2.0 Glutamate[n][c]
460	GS_n	ATP[n][c] + Glutamate[n][c] + NH3[n][c] <=> ADP[n][c] + Glutamine[n][c] + Pi[n][c]
461	PGP_n	H2O[n] + PGIA[n][c] --> Glycolate[n][c] + Pi[n][c]
462	GOXper_n	Glycolate[n][p] + O2[n] --> Glyoxylate[n][p] + H2O2[n]
463	Catalasec_n	H2O2[n] --> H2O[n] + 0.5 O2[n]
464	SGTper_n	Glyoxylate[n][p] + Serine[n][p] --> Glycine[n][p] + hydroxypyruvate[n][p]
465	GTper_n	Glutamate[n][p] + Glyoxylate[n][p] --> Glycine[n][p] + Oxoglutarate[n][p]
466	HPRper_n	NADH[n][p] + hydroxypyruvate[n][p] --> Glycerate[n][p] + NAD[n][p]
467	GK_n	ATP[n][c] + Glycerate[n][c] --> 3PGA[n][c] + ADP[n][c]
468	TALAc_n	G3P[n] + S7P[n] <=> E4P[n] + F6P[n]
469	OPPPc_n	G6P[n] + H2O[n] + 2.0 NADP[n] --> CO2[n] + 2.0 NADPH[n] + Ru5P[n]
470	TALA_n	G3P[n][c] + S7P[n][c] <=> E4P[n][c] + F6P[n][c]
471	OPPP_n	G6P[n][c] + H2O[n] + 2.0 NADP[n][c] --> CO2[n] + 2.0 NADPH[n][c] + Ru5P[n][c]
472	HEX1c_n	ATP[n] + glucose[n] --> ADP[n] + G6P[n]
473	PGIc_n	F6P[n] <=> G6P[n]
474	PFKc1_n	ATP[n] + F6P[n] --> ADP[n] + FBP[n]
475	FBAc_n	DHAP[n] + G3P[n] <=> FBP[n]
476	TPIc_n	G3P[n] <=> DHAP[n]
477	GAPDc_n	1_3BPGA[n] + NADH[n] <=> G3P[n] + NAD[n] + Pi[n]
478	NonP-GAPDHyc_n	G3P[n] + NADP[n] --> 3PGA[n] + NADPH[n]
479	PGK1_n	3PGA[n] + ATP[n] <=> 1_3BPGA[n] + ADP[n]
480	PGMc_n	3PGA[n] <=> 2PGA[n]
481	ENOc_n	2PGA[n] <=> H2O[n] + PEP[n]
482	PYKc_n	ADP[n] + PEP[n] --> ATP[n] + Pyruvate[n]
483	EX1_n	ATP[n][c] + glucose[n][c] --> ADP[n][c] + G6P[n][c]
484	PFK1c_n	ATP[n][c] + F6P[n][c] --> ADP[n][c] + FBP[n][c]
485	PGM_n	3PGA[n][c] <=> 2PGA[n][c]
486	ENO_n	2PGA[n][c] <=> H2O[n] + PEP[n][c]
487	PYK_n	ADP[n][c] + PEP[n][c] --> ATP[n][c] + Pyruvate[n][c]
488	PCm_n	ATP[n][m] + CO2[n] + Pyruvate[n][m] --> ADP[n][m] + Oxaloacetate[n][m] + Pi[n][m]
489	PDHm_n	CoenzymeA[n][m] + NAD[n][m] + Pyruvate[n][m] --> AcetylCoA[n][m] + CO2[n] + NADH[n][m]
490	PDH_n	CoenzymeA[n][c] + NAD[n][c] + Pyruvate[n][c] --> AcetylCoA[n][c] + CO2[n] + NADH[n][c]
491	CSm_n	AcetylCoA[n][m] + H2O[n] + Oxaloacetate[n][m] --> Citrate[n][m] + CoenzymeA[n][m]
492	ACONTm_n	Citrate[n][m] <=> Isocitrate[n][m]
493	ICDHym_n	Isocitrate[n][m] + NADP[n][m] <=> CO2[n] + NADPH[n][m] + Oxoglutarate[n][m]
494	ACONTc_n	Isocitrate[n][m] + NAD[n][m] <=> CO2[n] + NADH[n][m] + Oxoglutarate[n][m]
495	ICDHyc_n	Citrate[n] <=> Isocitrate[n]
496	ICDHc_n	Isocitrate[n] + NADP[n] <=> CO2[n] + NADPH[n] + Oxoglutarate[n]
497	AKGDm_n	CoenzymeA[n][m] + NAD[n][m] + Oxoglutarate[n][m] <=> CO2[n] + NADH[n][m] + SuccinylCoA[n][m]
498	SUCOASm_n	ADP[n][m] + Pi[n][m] + SuccinylCoA[n][m] <=> ATP[n][m] + CoenzymeA[n][m] + Succinate[n][m]
499	FUMm_n	Fumarate[n][m] + H2O[n] <=> Malate[n][m]
500	FUMc_n	Fumarate[n] + H2O[n] <=> Malate[n]
501	MDHm_n	Malate[n][m] + NAD[n][m] <=> NADH[n][m] + Oxaloacetate[n][m]
502	MDHc_n	Malate[n] + NAD[n] <=> NADH[n] + Oxaloacetate[n]
503	MDHper_n	Malate[n][p] + NAD[n][p] <=> NADH[n][p] + Oxaloacetate[n][p]
504	MDH_n	NADH[n][c] + Oxaloacetate[n][c] <=> Malate[n][c] + NAD[n][c]
505	MDHy_n	NADPH[n][c] + Oxaloacetate[n][c] --> Malate[n][c] + NADP[n][c]
506	SUCD1m_n	FAD[n][m] + Succinate[n][m] --> FADH2[n][m] + Fumarate[n][m]
507	GPDHm_n	FAD[n][m] + Glycerol3P[n][m] --> DHAP[n][m] + FADH2[n][m]
508	GPDHc_n	DHAP[n] + NADH[n] --> Glycerol3P[n] + NAD[n]
509	GDHm_n	Glutamate[n][m] + H2O[n] + NAD[n][m] <=> NADH[n][m] + NH3[n][m] + Oxoglutarate[n][m]
510	Glutaminasem_n	Glutamine[n][m] + H2O[n] --> Glutamate[n][m] + NH3[n][m]
511	EB1c_n	H2O[n] + PPi[n] <=> 2.0 Pi[n]
512	EB1_n	H2O[n] + PPi[n][c] <=> 2.0 Pi[n][c]
513	EB1m_n	H2O[n] + PPi[n][m] <=> 2.0 Pi[n][m]
514	EB2c_n	AMP[n] + ATP[n] <=> 2.0 ADP[n]
515	EB2_n	AMP[n][c] + ATP[n][c] <=> 2.0 ADP[n][c]
516	EB2m_n	AMP[n][m] + ATP[n][m] <=> 2.0 ADP[n][m]
517	CR1c_n	NADPH[n][c] + 2.0 Pyruvate[n][c] --> 1_2Oxoisovalerate[n][c] + CO2[n] + H2O[n] + NADP[n][c]
518	PEPCx_n	CO2[n] + H2O[n] + PEP[n] --> Oxaloacetate[n] + Pi[n]
519	CR2_n	ATP[n][c] + R5P[n][c] <=> ADP[n][c] + RBP[n][c]
520	CR2c_n	ATP[n] + R5P[n] <=> ADP[n] + RBP[n]
521	FDHm_n	Formate[n][m] + NAD[n][m] --> CO2[d] + NADH[n][m]
522	FDH_n	Formate[n][c] + NAD[n][c] --> CO2[d] + NADH[n][c]
523	FDHc_n	Formate[n] + NAD[n] --> CO2[d] + NADH[n]
524	ACS_n	ATP[n][c] + Acetate[n][c] + CoenzymeA[n][c] <=> AMP[n][c] + AcetylCoA[n][c] + PPi[n][c]
525	ACSm_n	ATP[n][m] + Acetate[n][m] + CoenzymeA[n][m] <=> AMP[n][m] + AcetylCoA[n][m] + PPi[n][m]
526	CLc_n	ATP[n] + Citrate[n] + CoenzymeA[n] --> ADP[n] + AcetylCoA[n] + Oxaloacetate[n] + Pi[n]
527	MEyc_n	Malate[n] + NADP[n] --> CO2[n] + NADPH[n] + Pyruvate[n]
528	MEc_n	Malate[n] + NAD[n] --> CO2[n] + NADH[n] + Pyruvate[n]
529	MEy_n	Malate[n][c] + NADP[n][c] --> CO2[n] + NADPH[n][c] + Pyruvate[n][c]
530	ME_n	Malate[n][c] + NAD[n][c] --> CO2[n] + NADH[n][c] + Pyruvate[n][c]
531	MEm_n	Malate[n][m] + NAD[n][m] --> CO2[n] + NADH[n][m] + Pyruvate[n][m]
532	CP1_night	glucose[n] <=> fructose[n]
533	CP2_night	UDP_glucose[n] + fructose[n] <=> UDP[n] + sucrose[n]
534	CP3_night	G1P[n] + UMP[n] <=> H2O[n] + UDP_glucose[n]
535	CP4_night	G6P[n] <=> G1P[n]
536	CP5_night	H2O[n] + UDP[n] <=> Pi[n] + UMP[n]
537	CP6_night	0.037 fructose[n] + 0.032 glucose[n] + 0.0487 sucrose[n] --> sugars[n]
538	CP7_night	0.167 ATP[n] + 0.167 G6P[n] --> 0.167 ADP[n] + 0.167 PPi[n] + fibers[n]
539	Ser_bio_cl_night	3PGA[n][c] + Glutamate[n][c] + H2O[n] + NAD[n][c] --> NADH[n][c] + Oxoglutarate[n][c] + Pi[n][c] + Serine[n][c]
540	Ser_bio_cyt_night	3PGA[n] + Alanine[n] + H2O[n] + NAD[n] --> NADH[n] + Pi[n] + Pyruvate[n] + Serine[n]
541	AsnA_n	Aspartate[n] + NH3[n] <=> Asparagine[n] + H2O[n]
542	HSK_n	ATP[n][c] + Homoserine[n][c] <=> ADP[n][c] + Phosphohomoserine[n][c]
543	Threonine_synthase_n	H2O[n] + Phosphohomoserine[n][c] <=> Pi[n][c] + Threonine[n][c]
544	IleBiosynth_n	2Oxobutanoate[n][c] + Glutamate[n][c] + NADPH[n][c] + Pyruvate[n][c] <=> CO2[n] + H2O[n] + Isoleucine[n][c] + NADP[n][c] + Oxoglutarate[n][c]
545	TransaminaseB_n	1_2Oxoisovalerate[n][c] + Glutamate[n][c] --> Oxoglutarate[n][c] + Valine[n][c]
546	GPT_night	Glutamate[n][c] + Pyruvate[n][c] --> Alanine[n][c] + Oxoglutarate[n][c]
547	LeuBiosynth_n	1_2Oxoisovalerate[n][c] + AcetylCoA[n][c] + Glutamate[n][c] + H2O[n] + NAD[n][c] --> CO2[n] + CoenzymeA[n][c] + Leucine[n][c] + NADH[n][c] + Oxoglutarate[n][c]
548	CysBiosynth_n	Homocysteine[n][c] + Serine[n][c] --> 2Oxobutanoate[n][c] + Cysteine[n][c] + NH3[n][c]
549	CysOxydation_n	2.0 Cysteine[n][c] + NAD[n][c] <=> Cystine[n][c] + NADH[n][c]
550	SHMTm_n	Glycine[n][m] + NAD[n][m] + THF[n][m] <=> CH2THF[n][m] + CO2[n] + NADH[n][m] + NH3[n][m]
551	SHMTm2_n	CH2THF[n][m] + Glycine[n][m] <=> Serine[n][m] + THF[n][m]
552	SHMT_cyt_night	CH2THF[n] + Glycine[n] <=> Serine[n] + THF[n]
553	GOGAT_n	Glutamine[n][c] + NADH[n][c] + Oxoglutarate[n][c] --> 2.0 Glutamate[n][c] + NAD[n][c]
554	GSAc_n	ATP[n][c] + Glutamate[n][c] + NADPH[n][c] --> ADP[n][c] + Glutamate_y_Semialdehyde[n][c] + NADP[n][c] + Pi[n][c]
555	NonEc_n	Glutamate_y_Semialdehyde[n][c] --> 1_pyrroline_5_Carboxylate[n][c] + H2O[n]
556	ProlineOxidasec_n	1_pyrroline_5_Carboxylate[n][c] + NADPH[n][c] --> NADP[n][c] + Proline[n][c]
557	GSA_n	ATP[n] + Glutamate[n] + NADPH[n] --> ADP[n] + Glutamate_y_Semialdehyde[n] + NADP[n] + Pi[n]
558	NonE_n	Glutamate_y_Semialdehyde[n] --> 1_pyrroline_5_Carboxylate[n] + H2O[n]
559	ProlineOxidase_n	1_pyrroline_5_Carboxylate[n] + NADPH[n] --> NADP[n] + Proline[n]
560	OAT_n	Glutamate[n][c] + Glutamate_y_Semialdehyde[n][c] <=> Ornithine[n][c] + Oxoglutarate[n][c]
561	OTC_n	CO2[n] + NH3[n][c] + Ornithine[n][c] <=> Citrulline[n][c] + H2O[n]
562	ASSASL_n	ATP[n][c] + Aspartate[n][c] + Citrulline[n][c] <=> AMP[n][c] + Arginine[n][c] + Fumarate[n] + PPi[n][c]
563	Shikimate_n	ATP[n][c] + E4P[n][c] + NADPH[n][c] + 2.0 PEP[n][c] --> ADP[n][c] + Chorismate[n][c] + NADP[n][c] + 4.0 Pi[n][c]
564	PLP_n	4_HydroxyPhenylpyruvate[n][c] + Glutamate[n][c] <=> Oxoglutarate[n][c] + Tyrosine[n][c]
565	ChorismateMutase_n	Chorismate[n][c] + NADP[n][c] <=> 4_HydroxyPhenylpyruvate[n][c] + CO2[n] + NADPH[n][c]
566	ChorismateMutasePrephenate_n	Glutamate[n][c] + Phenylpyruvate[n][c] --> Oxoglutarate[n][c] + Phenylalanine[n][c]
567	TryptophanSynthase_n	5p_Ribosyl_1_pp[n][c] + Chorismate[n][c] + Glutamine[n][c] + Serine[n][c] --> G3P[n][c] + Glutamate[n][c] + 2.0 H2O[n] + Oxaloacetate[n][c] + PPi[n][c] + Tryptophan[n][c]
568	R15Pi_n	Pi[n][c] + RBP[n][c] <=> 5p_Ribosyl_1_pp[n][c] + H2O[n]
569	LisBiosynth_n	Aspartate_semialdehyde[n][c] + Glutamate[n][c] + NADH[n][c] + Pyruvate[n][c] --> CO2[n] + Lysine[n][c] + NAD[n][c] + Oxoglutarate[n][c]
570	Asd_n	ATP[n][c] + Aspartate[n][c] + NADH[n][c] <=> ADP[n][c] + Aspartate_semialdehyde[n][c] + NAD[n][c] + Pi[n][c]
571	HomoserineDehydrogenase_n	Aspartate_semialdehyde[n][c] + NADH[n][c] <=> Homoserine[n][c] + NAD[n][c]
572	HisBiosynth_n	3.0 ATP[n][c] + G6P[n][c] + 2.0 NADP[n][c] + 3.0 NH3[n][c] --> 3.0 ADP[n][c] + Histidine[n][c] + 2.0 NADPH[n][c] + 4.0 Pi[n][c]
573	PrephenateDehydratase_n	Chorismate[n][c] <=> CO2[n] + H2O[n] + Phenylpyruvate[n][c]
574	GlutamineSynthetase_n	ATP[n] + Glutamate[n] + NH3[n] --> ADP[n] + Glutamine[n] + Pi[n]
575	GOT_n	Glutamate[n] + Oxaloacetate[n] <=> Aspartate[n] + Oxoglutarate[n]
576	HomoserineAcetlyTransf_n	AcetylCoA[n][c] + Homoserine[n][c] <=> AcetylHomoserine[n][c] + CoenzymeA[n][c]
577	OAcetlyHomoserineSulfhydrylase_n	AcetylHomoserine[n][c] + H2S[n][c] <=> Acetate[n][c] + Homocysteine[n][c]
578	Prot32_n	Cysteine[n][c] + H2O[n] --> H2S[n] + NH3[n][c] + Pyruvate[n][c]
579	Prot33_night	2Oxobutanoate[n][c] + H2S[n] + NH3[n][c] <=> H2O[n] + Homocysteine[n][c]
580	BHMT_n	CH3THF[n] + Homocysteine[n] --> Methionine[n] + THF[n]
581	Glutathione_reductase_night	GSSG[n][c] + NADPH[n][c] --> 2.0 GSH[n][c] + NADP[n][c]
582	Glutithione_Peroxidase_night	2.0 GSH[n][c] + H2O2[n][c] --> GSSG[n][c] + H2O[n]
583	ATPS_night	ATP[n][c] + Sulfate[n][c] --> APS[n][c] + PPi[n][c]
584	APR_night	APS[n][c] --> AMP[n][c] + Sulfide[n][c]
585	SiR_night	Sulfide[n][c] --> 3.0 H2O[n] + H2S[n][c]
586	SERAT_night	AcetylCoA[n][c] + Serine[n][c] --> CoenzymeA[n][c] + OAS[n][c]
587	serat_mit_night	AcetylCoA[n][m] + Serine[n][m] --> CoenzymeA[n][m] + OAS[n][m]
588	serate_cyt_night	AcetylCoA[n] + Serine[n] --> CoenzymeA[n] + OAS[n]
589	OASTL_night	H2S[n][c] + OAS[n][c] --> Acetate[n][c] + Cysteine[n][c]
590	OASTL_mit_night	H2S[n][m] + OAS[n][m] --> Acetate[n][m] + Cysteine[n][m]
591	OASTL_cyt_night	H2S[n] + OAS[n] --> Acetate[n] + Cysteine[n]
592	gECS_GSHS_night	2.0 ATP[n][c] + Cysteine[n][c] + Glutamate[n][c] + Glycine[n][c] --> 2.0 ADP[n][c] + GSH[n][c] + 2.0 Pi[n][c]
593	Peroxide_r_night	H2O2[n][c] --> H2O[n] + 0.5 O2[n]
594	Cystathionine_gamma_lyase_night	Cysteine[n][c] + Phosphohomoserine[n][c] --> Cystathionine[n][c]
595	Cystathionine_beta_lyase_night	Cystathionine[n][c] + H2O[n] --> Homocysteine[n][c] + NH3[n][c] + Pyruvate[n][c]
596	FTL_n	10_FormylTHF[n] + ADP[n] + Pi[n] <=> ATP[n] + Formate[n] + THF[n]
597	MTHFD1_n	H2O[n] + MethenylTHF[n] <=> 10_FormylTHF[n]
598	MTHFD2_n	CH2THF[n] + NAD[n] <=> MethenylTHF[n] + NADH[n]
599	MTHFR_n	CH2THF[n] + NADH[n] <=> CH3THF[n] + NAD[n]
600	GPDHyc_n	DHAP[n] + NADPH[n] --> Glycerol3P[n] + NADP[n]
601	Glycerokinase_n	ADP[n] + Glycerol3P[n] <=> ATP[n] + Glycerol[n]
602	SCD1_n	NADP[n] + Palmitate[n] --> NADPH[n] + Palmitoleate[n]
603	FAD2_n	NADP[n] + Oleate[n] --> Linoleate[n] + NADPH[n]
604	FAD3_n	Linoleate[n] + NADP[n] --> NADPH[n] + g_Linolenate[n]
605	AcetylCoACarboxylase_n	ATP[n] + AcetylCoA[n] + CO2[n] --> ADP[n] + MalonylCoA[n] + Pi[n]
606	PalmitateBiosynth_n	AcetylCoA[n] + 7.0 MalonylCoA[n] + 14.0 NADPH[n] --> 7.0 CO2[n] + 8.0 CoenzymeA[n] + 6.0 H2O[n] + 14.0 NADP[n] + Palmitate[n]
607	StearoylCoadesaturase_n	NADP[n] + Stearate[n] --> NADPH[n] + Oleate[n]
608	Elongase_n	MalonylCoA[n] + 2.0 NADPH[n] + Palmitate[n] --> CO2[n] + CoenzymeA[n] + H2O[n] + 2.0 NADP[n] + Stearate[n]
609	MethCycle_n	Methionine[n] + S_Ad_Homocysteine[n] <=> Homocysteine[n] + S_Ade_Methionine[n]
610	Brassicasterol_Biosynth_n	0.6429 G3P[n] + 0.4643 NAD[n] + 0.357 O2[n] + 0.0357 S_Ade_Methionine[n] --> Brassicasterol[n] + 0.9643 CO2[n] + 0.0357 H2O[n] + 0.4643 NADH[n] + 0.6429 Pi[n] + 0.0357 S_Ad_Homocysteine[n]
611	SaturatedFatsBiosynth_n	0.0143 Palmitate[n] + 0.0428 Stearate[n] --> 0.0143 H2O[n] + Saturated_Fats[n]
612	UnsaturatedFatsBiosynth_n	0.0385 Oleate[n] + 0.0192 Palmitoleate[n] --> 0.0192 H2O[n] + Unsaturated_Fats[n]
613	PoliunsaturatedFatsBiosynth_n	0.0138 Linoleate[n] + 0.0416 g_Linolenate[n] --> 0.0138 H2O[n] + PolyunsaturatedFats[n]
614	Prot_Total_night	0.0126 Alanine[n] + 0.00802 Arginine[n] + 0.00734 Asparagine[n] + 0.0214 Aspartate[n] + 0.0014 Cystine[n] + 0.0251 Glutamate[n] + 0.0259 Glutamine[n] + 0.0157 Glycine[n] + 0.00287 Histidine[n] + 0.0128 Isoleucine[n] + 0.0119 Leucine[n] + 0.0114 Lysine[n] + 0.0026 Methionine[n] + 0.00618 Phenylalanine[n] + 0.00826 Proline[n] + 0.00744 Serine[n] + 0.00989 Threonine[n] + 0.00102 Tryptophan[n] + 0.00…
615	Lipids_night	0.167 Glycerol[n] + 0.39 PolyunsaturatedFats[n] + 0.0895 Saturated_Fats[n] + 0.0226 Unsaturated_Fats[n] --> 0.5013 H2O[n] + triglycerids[n]
616	Biomass_night	0.01678 Brassicasterol[n] + 0.3518 Prot[n] + 0.3089 fibers[n] + 0.2756 sugars[n] + 0.0469 triglycerids[n] --> Biomass[n]
617	ATPase_cyt_night	ATP[n] + H2O[n] --> ADP[n] + Pi[n]
618	ATPase_cl_night	ATP[n][c] + H2O[n] --> ADP[n][c] + Pi[n][c]
619	ATPase_mit_night	ATP[n][m] + H2O[n] --> ADP[n][m] + Pi[n][m]
620	NADPHoxidase_cyt_night	NADPH[n] + O2[n] --> H2O[n] + NADP[n]
621	NADPHoxidase_cl_night	NADPH[n][c] + O2[n] --> H2O[n] + NADP[n][c]
622	NADPHoxidase_mit_night	NADPH[n][m] + O2[n] --> H2O[n] + NADP[n][m]
623	Asparagine_DayExport	Asparagine[d] --> Asparagine[n]
624	Aspartate_DayExport	Aspartate[d] --> Aspartate[n]
625	Threonine_DayExport	Threonine[d] --> Threonine[n]
626	Glutamate_DayExport	Glutamate[d] --> Glutamate[n]
627	Isoleucine_DayExport	Isoleucine[d] --> Isoleucine[n]
628	Valine_DayExport	Valine[d] --> Valine[n]
629	Alanine_DayExport	Alanine[d] --> Alanine[n]
630	Leucine_DayExport	Leucine[d] --> Leucine[n]
631	Serine_DayExport	Serine[d] --> Serine[n]
632	Cystine_DayExport	Cystine[d] --> Cystine[n]
633	Glycine_DayExport	Glycine[d] --> Glycine[n]
634	Glutamine_DayExport	Glutamine[d] --> Glutamine[n]
635	Proline_DayExport	Proline[d] --> Proline[n]
636	Arginine_DayExport	Arginine[d] --> Arginine[n]
637	Tyrosine_DayExport	Tyrosine[d] --> Tyrosine[n]
638	Phenylalanine_DayExport	Phenylalanine[d] --> Phenylalanine[n]
639	Tryptophan_DayExport	Tryptophan[d] --> Tryptophan[n]
640	Lysine_DayExport	Lysine[d] --> Lysine[n]
641	Histidine_DayExport	Histidine[d] --> Histidine[n]
642	Methionine_DayExport	Methionine[d] --> Methionine[n]
643	Glucose_DayExport	glucose[d] --> glucose[n]
644	Fructose_DayExport	fructose[d] --> fructose[n]
645	Sucrose_DayExport	sucrose[d] --> sucrose[n]
646	Malate_DayExport	Malate[d] --> Malate[n]
647	Fumarate_DayExport	Fumarate[d] --> Fumarate[n]
648	Citrate_DayExport	Citrate[d] --> Citrate[n]
649	Glucose_DayImport	glucose[n] --> glucose[d]
650	Fructose_DayImport	fructose[n] --> fructose[d]
651	Sucrose_DayImport	sucrose[n] --> sucrose[d]
652	Malate_DayImport	Malate[n] --> Malate[d]
653	Fumarate_DayImport	Fumarate[n] --> Fumarate[d]
654	Citrate_DayImport	Citrate[n] --> Citrate[d]
655	Nitrate_DayNight_Accum	HNO3[d] <=> HNO3[n]
